# Supplementary material for: Steiner tree methods for optimal sub-network identification: an empirical study
Source: BMC Bioinformatics. 2013 Apr 30;14:144. doi: 10.1186/1471-2105-14-144 (PMC3674966; doi:10.1186/1471-2105-14-144)
Supplement: Additional file 2 — R-Package SteinerNet. [file 1471-2105-14-144-S2.gz]

Archive with 16 entries (11 files):
- SteinerNet
- SteinerNet/MD5
- SteinerNet/DESCRIPTION
- SteinerNet/R
- SteinerNet/R/analysis.r
- SteinerNet/R/simulations.r
- SteinerNet/R/SteinerTree.r
- SteinerNet/NAMESPACE
- SteinerNet/inst
- SteinerNet/inst/doc
- SteinerNet/inst/doc/SteinerNet.pdf
- SteinerNet/man
- SteinerNet/man/steiner_comparison_plots.Rd
- SteinerNet/man/generate_st_samples.Rd
- SteinerNet/man/steiner_simulation.Rd
- SteinerNet/man/steinertree.Rd
