# Supplementary material for: Steiner tree methods for optimal sub-network identification: an empirical study
Source: BMC Bioinformatics. 2013 Apr 30;14:144. doi: 10.1186/1471-2105-14-144 (PMC3674966; doi:10.1186/1471-2105-14-144)
Supplement: Additional file 2 — R-Package SteinerNet. [file 1471-2105-14-144-S2.gz › SteinerNet/MD5]

ac272e8f30745ca981f5226b044b206d *DESCRIPTION
e88bdfec0c2a7cde2fd6af1718afe86b *NAMESPACE
67bc397f0c68f31d194148d0a99e5782 *R/SteinerTree.r
3c9f1d38cebdc102b9ec1381dc65fa89 *R/analysis.r
2d162ef30deb511d39df76777f6e00b1 *R/simulations.r
ca51ca9708186d0519ca046b013ef31d *inst/doc/SteinerNet.pdf
2a5967efd461d2bf75c8f3069f5662be *man/generate_st_samples.Rd
62340c13ed333668f8ffc47730dea2ee *man/steiner_comparison_plots.Rd
f0c40662016fa92a51896e7522b6225e *man/steiner_simulation.Rd
9925de03385a433a3683c0406db3c17f *man/steinertree.Rd
