# Supplementary material for: Steiner tree methods for optimal sub-network identification: an empirical study
Source: BMC Bioinformatics. 2013 Apr 30;14:144. doi: 10.1186/1471-2105-14-144 (PMC3674966; doi:10.1186/1471-2105-14-144)
Supplement: Additional file 2 — R-Package SteinerNet. [file 1471-2105-14-144-S2.gz › SteinerNet/NAMESPACE]

import(RBGL,igraph0)
import(limma)
export(steinertree, steiner_comparison_plots, generate_st_samples, steiner_simulation)
